# Supplementary material for: Long-Term Protection against Virulent Newcastle Disease Virus (NDV) in Chickens Immunized with a Single Dose of Recombinant Turkey Herpesvirus Expressing NDV F Protein
Source: Vaccines (Basel). 2024 May 31;12(6):604. doi: 10.3390/vaccines12060604 (PMC11209589; doi:10.3390/vaccines12060604)
Supplement: Supplementary file 1 [file vaccines-12-00604-s001.zip]

Archive with 1 entries (1 files):
- vaccines-2993591-supplementary.pdf
